# Supplementary material for: Five Complete Chloroplast Genome Sequences from Diospyros: Genome Organization and Comparative Analysis
Source: PLoS One. 2016 Jul 21;11(7):e0159566. doi: 10.1371/journal.pone.0159566 (PMC4956199; doi:10.1371/journal.pone.0159566)
Supplement: S1 Table — (XLSX) [file pone.0159566.s001.xlsx]

## Sheet: Sheet1
	S1 Table. Statistical analysis of the sequencing information
	Sample	Library size (bp)	Reads length (bp)	High quality data (M)	Matched data(M)	Coverage	Accession No.
1	D. kaki	170	90	968	58.9	376	KT223565
2	D. lotus	400	250	477	31.2	199	KM522849
3	D. 'Jinzaoshi'	400	250	577	18.2	116	KM522848
4	D. oleifera	400	250	1000	49.7	317	KM522850
5	D. glaucifolia	400	250	1150	49.3	314	KM504956
