# Supplementary material for: Five Complete Chloroplast Genome Sequences from Diospyros: Genome Organization and Comparative Analysis
Source: PLoS One. 2016 Jul 21;11(7):e0159566. doi: 10.1371/journal.pone.0159566 (PMC4956199; doi:10.1371/journal.pone.0159566)
Supplement: S2 Table — (XLSX) [file pone.0159566.s002.xlsx]

## Sheet: Sheet1
	S2 Table. Primers used for assembly and junction verification
	Sample	Primer	Forward sequnece	Reverse sequence
	D. kaki	P1	GGAATTGAACCCGCGAATGG	TTCTTCCTAGCTGCTTGGCC
		P2	ATATCATTCGTGGGTGCGGC	TGTGACCCCGATCTTGGAGA
		P3	CCCGACCGCCATCATACTAT	CCACTGAGTTAAAAGGGCCCA
		P4	GTTGACTGCGTTGGTAGAGGA	GAGCTATCCCGACCATTCCC
		P5	CTACCTCTCCCGGGGATTCA	GACCCCTTCCTCTGTTTCCG
		P6	ACGATTTCCACATAAGGCGGT	GGGTGGTTTCTTGGTCCTCC
		P7	CCTGCCATCCACACCAGAAT	GCTCCTACGGAACCAAGGTC
		P8	TCCCTGACTTTGTCCGTGTC	TCGGGATGCCGCTAATAACC
		P9	TTTTCTTGATTCCCATCC	CGTTGTGGTCGGACTCTA
		P10	TCCGACCACAACGACCGAATT	ATCCCTCCTCGCCCACAACC
		P11	TTTCGGGTTAAGAAGATGTG	GTGAGACAGTTCGGTCCAT
		P12	ATCCGCTCCGCACTTGGCTAC	AACCCATGCCATACTCCC
		P13	TGGGAGTATGGCATGGGTTAC	CAGCGGATGAGTTGTGGTTA
		P14	CGGTTCGGACCTCCACTT	CTCCGTTCCTGGTTCTCC
		P15	GCTACAGGAGAACCAGGAA	AAATGGGAGCAGGTTTGA
		P16	TCCCATTTCGAGTCAAGAG	CGGCTGGATCACCTCCTT
		P17	CGTCGAGAAACGAAAGAAGA	GTAAAGCGTCTGTAGGTGGC
		P18	GCTTGGTAGTTTCCACCGCCTGTC	CAAGAATAGTGGCGTTGAGT
		P19	GAGAAACTCAACGCCACTA	TCCTTACCGATACCTCCC
		P20	TTCCTTGGGAGGTATCGG	GGTTAGCCATACACTTCAC
		P21	ATGGCTAACCCAATAACG	ACTCCCTTTGGCAGCATC
		P22	GTGGATGCTGCCAAAGGG	AGAAGGGGCTGGGGAAAG
		P23	TCCTACCTCCCTATCTATCT	ACATATCCGATTTGACCTAT
		P24	AGGAATTGGGTTCAAGCT	CATATCCGATTTGACCTAT
		P25	ATATGACCGATCAATAGCA	GGATCTTTCCGTTCTAATACTCTA
		P26	CAATAGCCTTCCGTTAGA	CAGGTAAGATCGGTTCAG
		P27	CTGAACCGATCTTACCTG	AGACGGATCTCCCTTGCT
		P28	CACGAGGTTTGTGAATAA	CCTTACTTCGACAGGGTA
		P29	AAAAGGCACTATCTCGTT	ACTCTGCAATCAGTTGTT
		P30	TATTCCCGAAACTCACAAAG	GGATACACGTTACACCACGA
		P31	CGTGGTGTAACGTGTATCCT	GAGGAAGAGGCGAAATAGAA
		P32	GTTGATTCTATTTCGCCTCT	ACACCAATTCGTTATGTATG
		P33	AGAGGAGGACGGGTTATTCA	TTACTACGGCGACGAAGAAT
	D. 'Jinzaoshi'	P34	GCACTGAATAGGGAGCCGCCGA	GGTTGACACGGACATATAAGT
		P35	GAAATCGTGAACTACCTTGT	CCATCTCGTTTGTGACTGTG
		P36	AGAAAGAGGAGGAGAAGCC	GAGTCGGGGAGGCAGTCTA
		P37	GCTGCTCAATACCTTAGTG	GCACATAAGAGAGGAGCC
		P38	AACCAGCACGAATGGGAGT	ACCTTCAGGGACTGTTTTA
		P39	TATGTGGTATGGTTCAGCA	AGAAAATAGAGGCGAAAG
		P40	CTTCTCTTTGTTTCCCGGGC	CTATTAGCCCCACACGAGGT
		P41	TCCGAACCGACTGATGTTGA	GGGTCACCTTACGTCCTTGA
		P42	AGGTTGACGCCACAAATTCC	TCAAGCAGTACTCCCCATGA
		P43	CCTCTCGGGGACTTGCTTAA	TGCCCCACCCATGAGTAAAT
		P44	TTGATTCTTCGTCGCCGT	CATTCGCGGGTTCAATTC
		P45	AAAGAGGAAGAAGCCGGG	GGCAGTTTAGAATTTCGGGA
		P46	TTTGACAAGCATTTGCGG	CCGGCGGTCAAGTTATTG
		P47	TGGAAGAATTGTTGCGAATC	AGGGACTTGAACCCTCACG
		P48	GGCTATGCATTTCCTCCTTTT	TCAATATCTGTGTGTGTCCGA
		P49	GCCCCTCTGGGATGTAAAA	TGGACAGCATCGTTGTGG
		P50	AACAAGAACCATAATTCCAACAGT	TCTTCGTCGTATGTGGGCTT
	D. oleifera	P51	GGAATTGAACCCGCGAATGG	TTCTTCCTAGCTGCTTGGCC
		P52	ATATCATTCGTGGGTGCGGC	TGTGACCCCGATCTTGGAGA
		P53	CCCGACCGCCATCATACTAT	CCACTGAGTTAAAAGGGCCCA
		P54	GTTGACTGCGTTGGTAGAGGA	GAGCTATCCCGACCATTCCC
		P55	CTACCTCTCCCGGGGATTCA	GACCCCTTCCTCTGTTTCCG
		P56	ACGATTTCCACATAAGGCGGT	GGGTGGTTTCTTGGTCCTCC
		P57	CCTGCCATCCACACCAGAAT	GCTCCTACGGAACCAAGGTC
		P58	CAATTCGGTCGTTGTGGTCG	TCCTCACTTTCCGCCCTTTC
		P59	TTACGTCTTTGGGCTCGCAT	GGGATCCTTTGTCTAGAGCCTC
		P60	TCCCTGACTTTGTCCGTGTC	TCGGGATGCCGCTAATAACC
		P61	GAATTGAACCCGCGAATG	TGTCTTTCCGTTCCCTATCAA
		P62	TCGATGGAATCGACCGTT	TGGTATTCCACCCCTTGC
	D. lotus	P63	GGAATTGAACCCGCGAATGG	TTCTTCCTAGCTGCTTGGCC
		P64	CTCGACCCCTACCACCTGTA	CGTCAAGCAGTTCCGCTTTC
		P65	GTGTATTGGGTGCGGCTTTG	GCCAAAGCCCAATACTGCAG
		P66	ACTCGTGTCCTAGCTCGTCT	CGGATCGTTGGTGAGGAACA
		P67	CCCCGTCGAATTCTGGTCAT	GGGTGTATGTGCGACTCGTT
		P68	CACGCAATTCACAGGGTTCA	GGCCCACTTGTTTCTCGAGA
		P69	ATCGCTAGTAATCGCCGGTC	CCGGATCCCACGAGTGAATC
		P70	CGACACCCAGAACTCCCATT	GAACGGAGGATTGTGTCGGT
		P71	CACCCAAGCTTCATCCTGGT	AGGGCGAGGTTCAAATGAGG
		P72	ACTCCCGAACATTTGGCGAT	TCACCAATCGAGTCACAGGT
		P73	TCTGCAATTGTGGCTTCG	CCCATACTGCTCCCGAAA
		P74	TCAAGCGATACTGTTTTGGAC	TCGATGGGGAAAATCTGAA
		P75	CAGGTCCCAATTGATTCAACA	CGAAGCCACAATTGCAGA
		P76	TTTGGAGCCGGTATGGAA	TCAGGCGGACGCTTATTC
		P77	CAGGTCCCAATTGATTCAACA	CGAAGCCACAATTGCAGA
	D. glaucifolia	P78	GGAATTGAACCCGCGAATGG	TTCTTCCTAGCTGCTTGGCC
		P79	GTTTGTGGGTTCCGAACAGC	AAATGGGCAGACTCAACCGT
		P80	CCCGACCGCCATCATACTAT	CCACTGAGTTAAAAGGGCCCA
		P81	GGATCGGACCGGAAATGCTT	ACGGGTTCTGGAAAGTCATGT
		P82	AAGAACTCAACGGGGCCTTC	TGCGGGTTGGTTATTCGTCA
		P83	GTTTCTGCTACTCCGCCCAT	TCAGGATGGCGGAAGAAACC
		P84	AGGTTCTTCTCTCCAGCGGA	ACGTCCGGGTCGAAATATGG
		P85	AAAACAAGCAAGGGGTGGAA	CTTTTGGTTTACGCGGCCTG
		P86	CGGTGGATCCCTCTTGTTCC	ATCTCTTCCTTCTCCGGGCT
		P87	ACGTCCGGGTCGAAATATGG	AGGTTCTTCTCTCCAGCGGA
	Diospyros	P88	GAAGAAGTCCCACTCCTAT	ATGCCCAATATCCTTTCCT
		P89	CAATAAATGTCTTTCACATCCAACT	GTCCAAAACAGTAGGTAATGGAGAT
		P90	AGGAAAGGATATTGGGCATC	TATTCAGGGATAGAACTCA
		P91	AACCCTGTAGACCATCCC	GAGTTGTTATGCCTTTGT
		P92	TCGACTTTTCTTTTGTGCTCCT	CGGATTGTCTAGTATTCCACCA
		P93	ATTGATGGGTGGTGAGGA	GAGAGGTCTGCGGAAAATTCT
		P94	TTAGATAGTTTTTTTCGTTT	GGCCCATATTTGAGGAGA
		P95	CGATAAGGCATGAGTTCTA	GGAGTAGTTATGAACCCTGT
		P96	AGAAAGGGCGGAAAGTGAG	ATCGTGGTTACATAGATGCTTT
		P97	CGGAAATCAGTATCAGTAAA	GAAACAACTTACGAAACGAA
		P98	GGTGCTGTAGCGAAACTGA	TGTCTTTCCGTTCCCTATC
		P99	GGAGTAGTTATGAACCCTG	GAGTTGTTATGCCTTTGT
		P100	ATGATTTCCATTACCTAC	TTTATGCTCTTCTGGAAT
		P101	ATAAGACGAATAAACGAG	ATAAAAGGAGGAAATGC
	P1-P94 were designed for gap closure and assembly verification. P95-P99 were used for junction verification.
	P100 and P101 were designed to verify the large deletions (301 bp and 140 bp).
