# Supplementary material for: Five Complete Chloroplast Genome Sequences from Diospyros: Genome Organization and Comparative Analysis
Source: PLoS One. 2016 Jul 21;11(7):e0159566. doi: 10.1371/journal.pone.0159566 (PMC4956199; doi:10.1371/journal.pone.0159566)
Supplement: S3 Table — (XLSX) [file pone.0159566.s003.xlsx]

## Sheet: Sheet1
	S3 Table. Genomic features of the five Diospyros species
	Sample	Genes	Unieq gene	CDS	Uniq CDS	tRNA	Uniq tRNA	rRNA	Uniq rRNA	Genome size(bp)	LSC length (bp)	SSC length (bp)	IR length (bp)
1	D. kaki	134	115	88	80	38	31	8	4	157784	87059	18505	26110
2	D. lotus	134	115	88	80	38	31	8	4	157597	86948	18411	26119
3	D. 'Jinzaoshi'	134	115	88	80	38	31	8	4	157300	87010	18076	26107
4	D. oleifera	134	115	88	80	38	31	8	4	157760	87034	18532	26097
5	D. glaucifolia	134	115	88	80	38	31	8	4	157610	86965	18407	26119
