# Supplementary material for: Five Complete Chloroplast Genome Sequences from Diospyros: Genome Organization and Comparative Analysis
Source: PLoS One. 2016 Jul 21;11(7):e0159566. doi: 10.1371/journal.pone.0159566 (PMC4956199; doi:10.1371/journal.pone.0159566)
Supplement: S4 Table — (XLSX) [file pone.0159566.s004.xlsx]

## Sheet: Sheet1
		S4 Table. Results of the repeated statistical analysis
		Length	Type	Position A	Region	Locus	Location	Position B	Region	Locus	Location	Shared genomes
		39	F	126529	SSC	ndhH_rps15	IGS	126572	SSC	ndhH_rps15,rps15	IGS,CDS	D. kaki, D. oleifera
		36	P	80717	LSC	psbI,psbI_trnS-GCU	CDS,IGS	80717	SSC	psbI,psbI_trnS-GCU	CDS/IGS	D. oleifera
		35	F	96703	IRb	ycf15_trnL-CAA	IGS	148083	IRa	trnL-CAA_ycf15	IGS	D. kaki
		34	P	80756	LSC	petD_rpoA	IGS	80756	LSC	petD_rpoA	IGS	D. kaki
		30	P	9292	LSC	psbI_trnS-GCU,trnS-GCU	IGS,CDS	47167	LSC	trnS-GGA	CDS	All
		30	F	94280	IRb	ycf2	CDS	94298	IRb	ycf2	CDS	All
		30	P	94280	IRb	ycf2	CDS	150509	IRa	ycf2	CDS	All
		30	P	94298	IRb	ycf2	CDS	150527	IRa	ycf2	CDS	All
		30	F	150509	IRa	ycf2	CDS	150527	IRa	ycf2	CDS	All
		29	F	5005	LSC	trnK-UUU_rps16	IGS	5033	LSC	trnK-UUU_rps16	IGS	D. lotus, D. galucifolia
		29	F	116249	SSC	ndhF_rpl32	IGS	116267	SSC	ndhF_rpl32	IGS	D. oleifera
		26	P	90638	IRb	ycf2	CDS	90638	IRb	ycf2	CDS	All
		26	F	90638	IRb	ycf2	CDS	154173	IRa	ycf2	CDS	All
		26	P	154173	IRa	ycf2	CDS	154173	IRa	ycf2	CDS	All
		26	P	388	LSC	trnH-GUC_psbA	IGS	419	LSC	trnH-GUC_psbA	IGS	D. 'Jinzaoshi', D. glaucifolia
		26	P	80630	LSC	petD_rpoA	IGS	80630	LSC	petD_rpoA	IGS	D. 'Jinzaoshi'
		25	F	94254	IRb	ycf2	CDS	94272	IRb	ycf2	CDS	All
		25	P	94254	IRb	ycf2	CDS	150540	IRa	ycf2	CDS	All
		25	P	94272	IRb	ycf2	CDS	150558	IRa	ycf2	CDS	All
		25	F	150540	IRa	ycf2	CDS	150558	IRa	ycf2	CDS	All
		25	R	116160	SSC	ndhF_rpl32	IGS	116160	SSC	ndhF_rpl32	IGS	D. kaki
		23	P	77117	LSC	psbT_psbN	IGS	77142	LSC	psbT_psbN	IGS	All
		23	R	57336	LSC	atpB_rbcL	IGS	57336	LSC	atpB_rbcL	IGS	D. lotus, D. galucifolia
		23	P	15341	LSC	atpH_atpI	IGS	28444	LSC	rpoB_trnC-GCA	IGS	D. 'Jinzaoshi'
		22	F	63732	LSC	ycf4_cemA	IGS	63753	LSC	ycf4_cemA	IGS	D. kaki, D. oleifera
		22	P	96703	IRb	ycf15_trnL-CAA	IGS	96729	IRb	ycf15_trnL-CAA	IGS	All
		22	P	115961	SSC	ndhF_rpl32	IGS	115999	SSC	ndhF_rpl32	IGS	All
		22	P	128430	SSC	ndhH	CDS	128430	SSC	ndhH	CDS	D. kaki, D. 'Jinzaoshi', D. lotus, D. glaucifolia
		22	F	96587	IRb	ycf16_trnL-CAA	IGS	147900	IRa	trnL-CAA_ycf15	IGS	D. oleifera, D. 'Jinzaoshi', D. lotus, D. glaucifolia
		22	F	96613	IRb	ycf17_trnL-CAA	IGS	147926	IRa	trnL-CAA_ycf15	IGS	D. oleifera, D. 'Jinzaoshi', D. lotus, D. glaucifolia
		22	P	147900	IRa	trnL-CAA_ycf15	IGS	147926	IRa	trnL-CAA_ycf15	IGS	D. oleifera, D. 'Jinzaoshi', D. lotus, D. glaucifolia
		22	P	13189	LSC	atpF	intron	46265	LSC	ycf3_trnS-GGA	IGS	D. 'Jinzaoshi'
		21	R	5019	LSC	trnK-UUU_rps16	IGS	5019	LSC	trnK-UUU_rps16	IGS	D. kaki, D. oleifera, D. lotus, D. glaucifolia
		21	F	9298	LSC	trnS-GCU	CDS	37410	LSC	trnS-UGA	CDS	All
		21	P	31048	LSC	petN_psbM	IGS	31079	LSC	petN_psbM	IGS	D. oleifera, D. 'Jinzaoshi', D. lotus, D. glaucifolia
		21	P	37410	LSC	trnS-UGA	CDS	47170	LSC	trnS-GGA	CDS	All
		21	F	38530	LSC	trnfM-CAU	CDS	69548	LSC	trnP-GGG	CDS	All
		21	F	45512	LSC	ycf3	intron	123620	SSC	ndhA	intron	All
		21	R	57387	LSC	atpB_rbcL	IGS	57387	LSC	atpB_rbcL	IGS	D. kaki, D. 'Jinzaoshi'
		21	F	116295	SSC	ndhF_rpl32	IGS	116313	SSC	ndhF_rpl32	IGS	D. kaki, D. 'Jinzaoshi', D. lotus, D. glaucifolia
		21	R	70133	LSC	psaJ_rpl33	IGS	70133	LSC	psaJ_rpl33	IGS	D. lotus, D. glaucifolia
		21	F	53134	LSC	ndhC_trnV-UAC	IGS	83333	LSC	infA_rps8	IGS	D. 'Jinzaoshi', D. oleifera
		20	F	7018	LSC	rps16_trnQ-UUG	IGS	61940	LSC	accD_psaI	IGS	D. kaki, D. oleifera
		20	P	10847	LSC	trnG-GCC_trnR-UCU	IGS	10916	LSC	trnG-GCC_trnR-UCU	IGS	D. kaki, D. 'Jinzaoshi', D.oleifera,
		20	F	52500	LSC	ndhK_ndhC	IGS	116169	SSC	ndhF_rpl32	IGS	D. kaki,
		20	R	52683	LSC	ndhC	CDS	52683	LSC	ndhC	CDS	All
		20	P	48894	LSC	trnT-UGU_trnL-UAA	IGS	48894	LSC	trnT-UGU_trnL-UAA	IGS	D. lotus, D. glaucifolia
		20	P	54562	LSC	trnV-UAC	CDS	106159	IRb	trnA-UGC	CDS	D. lotus, D. 'Jinzaoshi', D. oleifera, D. galucifolia
		20	F	54562	LSC	trnV-UAC	CDS	138356	IRa	trnA-UGC	CDS	D. lotus,D. 'Jinzaoshi', D. oleifera, D. galucifolia
		20	P	80644	LSC	petD_rpoA	IGS	80644	LSC	petD_rpoA	IGS	D. lotus, D. glaucifolia
		20	R	4773	LSC	trnK-UUU_rps16	IGS	4773	LSC	trnK-UUU_rps16	IGS	D. 'Jinzaoshi'
		20	P	17350	LSC	rps2_rpoC2	IGS	123393	SSC	ndhA	intron	D. 'Jinzaoshi'
		20	R	34084	LSC	trnT-GGU_psbD	IGS	34084	LSC	trnT-GGU_psbD	IGS	D. 'Jinzaoshi'
		20	C	66237	LSC	petA_psbJ	IGS	76798	LSC	psbB_psbT	IGS	D. 'Jinzaoshi'
		20	R	6550	LSC	rps16_trnQ-UUG	IGS	6550	LSC	rps16_trnQ-UUG	IGS	D. oleifera
		20	F	91222	IRb	ycf2	CDS	116217	SSC	ndhF_rpl32	IGS	D. oleifera
		20	P	116217	SSC	ndhF_rpl32	IGS	153546	IRa	ycf2	CDS	D. oleifera
		20	F	28745	LSC	rpoB_trnC-GCA	IGS	28765	LSC	rpoB_trnC-GCA	IGS	D. glaucifolia
		20	F	38438	LSC	trnG-UCC_trnfM-CAU	IGS	57480	LSC	atpB_rbcL	IGS	D. glaucifolia
