# Supplementary material for: Five Complete Chloroplast Genome Sequences from Diospyros: Genome Organization and Comparative Analysis
Source: PLoS One. 2016 Jul 21;11(7):e0159566. doi: 10.1371/journal.pone.0159566 (PMC4956199; doi:10.1371/journal.pone.0159566)
Supplement: S5 Table — (XLSX) [file pone.0159566.s005.xlsx]

## Sheet: Sheet1
	S5 Table. Single sequence repeats identified in Diospyros genomes
	Sample	Repeat unit	No.repeat unit	No. SSR	Position A	Position B	Region	Location	Locus	Forward sequence	Reverse sequence
	D. kaki	A	10	12	4809	4818	LSC	IGS	trnK-UUU_rps16	AATAGATATTTGTTCGATACACTGTTGTCAA	TGCCAATCCAACACAAGTTCTTC
					5604	5613	LSC	intron	rps16	AGAAACGTGAATTACAACGGCAAATGGGTCT	TCCAACTTGAGTTATGAGTACGA
					14760	14769	LSC	IGS	atpH_atpI	CCTCGGGCTTCATGATAAGTTCCTCGCACCA	CGAAGTTCTTAGTTACTTCGACTGG
					17529	17538	LSC	IGS	rps2_rpoC2	ACCTTTACATTTTCCCCACACTTACCCTCTC	CTTGGATCGTGTATCTAAGGCCA
					30193	30202	LSC	IGS	petN_psbM	GCTTTAATCTAGATCGTTCTGCAAAGCGTTT	CCCCTTTCCTTCGAAATACAAACA
					34254	34263	LSC	IGS	trnT-GGU_psbD	TTTTTCTAGCAAAAGGAACATAACAAAGAAGACA	TGGATCTTGTTCGTGATCTTGAGA
					38187	38196	LSC	IGS	psbZ_trnG-UUC	TGAACCTACCCCTGAATTCTTTTCGGTTGTG	CTCTTCAGGGCGATTCCAACTAT
					44329	44338	LSC	IGS	psaA_ycf3	TATCTGTCTGACTGATAGGGCCAAGAAACAA	GCTATAGCGCTTACTCCTGGTAA
					73491	73500	LSC	intron	clpP	TATTTATTCGCACTCTTTCATACCATAGAGC	TTAGCTTATCTATCGGGAGTCCC
					85438	85447	LSC	intron	rpl16	TTATGCAATGGATCCAGATAATGCGAAGTGA	TGCTATGCTTAGTGTGTGACTCG
					110741	110750	IRb	IGS	rrn5_trnR-ACG	AGGAACCACTCGACGCCAGGATGATAAAAAG	TGGGGTTTTGAATAAGACGACCT
					157748	157757	IRa	IGS	rpl2_trnH-GUG	ATTTGATTCTTCGTCGCC	ATTGTGAATCCACCATT
			11	2	9389	9399	LSC	IGS	trnS-GCU_trnG-GCC	CTCAGCCATCTCTCCCAATTTCA	TGGATCTTTTCATCCCTTACTTT
					28628	28638	LSC	IGS	rpoB_trnC-GCA	GCGAGTCGTGCTCTATCAAAATT	AACCCCTGAAATTTTTCCACAGA
			12	1	76945	76956	LSC	IGS	psbB_psbT	TCTTTATCCGAGAAATGATCCCA	GCTTCCATAGATTCGATCCTGGT
			13	2	13652	13664	LSC	intron	atpF	AGGATGAAATGCCCATTTTTCCA	GCAGCATGGTACTCTTTCTACCA
					78215	78227	LSC	intron	petB	GGTTTGAATCGATTCATGGGGTC	TTCTTTTTCTTTGCTTTGTGCGC
			14	1	74216	74229	LSC	intron	clpP	ACGAAAGGGCTTTTTCTTCGATT	TCGTGATTTGGATTAGATCTCGA
			16	1	384	399	LSC	IGS	trnH-GUG_psbA	ACTCAATCATGAACCAACCTATA	AGAGGGCATTATTGTTCCTTTAC
		T	10	16	6854	6863	LSC	IGS	rps16_trnQ-UUG	TTTCGAATAGGGAGGTTTCTATTTCGTTTGGA	AGCATAAGGACTTAAATCTTCCCT
					13352	13361	LSC	intron	atpF	GATTATCTCCTTCCCGAACCAAACATGAATC	ACCATAGAAAAGAGGATAGGCTCA
					43785	43794	LSC	IGS	psaA_ycf3	GGTTCCGGACATACAAAGAGACCTGCCAACT	CCCGGATCGACTTCCAAATCATA
					53308	53317	LSC	IGS	ndhC_trnV-UAC	AAAATTCTTTAGAGGCGGTCTTTTTGTCTCT	AAAAAGAATAGACCAGCACCAAT
					56921	56930	LSC	CDS	atpB	AATAATTGGGAAAGGCTACATCTAGTACCGG	ATCCTACTACTTCTGGTCCTGGG
					69031	69040	LSC	IGS	petL_petG	TCATTTTTTCATTGAGATTCATGACAATTCGGA	TGCAGTTACGAATAATCCAGCCA
					69723	69732	LSC	IGS	trnP-GGG_psaJ	TTGTACCCACATCCTTATTTCCTCCATTAATCA	CCCCAAAAATATTCATTTATTTTGACT
					74435	74444	LSC	intron	clpP	AATCCAAAATGCTCCCTTTACCACTCCTTTT	TTCAAACCGCTAATCAATCGAGT
					81020	81029	LSC	CDS	rpoA	CATCTTCTTGGGAGGCAATTCTAATTGGTCA	TGCATTTAGACGACAATCAACACA
					82936	82945	LSC	IGS	infA_rps8	ATTATCTATGGAGGAGGAACGAGATTAGACA	AATCGGCGGAGAAATTTTGTGTT
					87081	87090	IRb	IGS	rps19_rpl2	GCCGATCATGAACGTGTCACAGCTTACTCC	TTCGTCGCCGTAGTAAATAGGAG
					116963	116972	SSC	IGS	rpl32_trnL-UAG	GAGGTGGGAAGAGCAGATAGAAGATCTTTAGTT	GAAAGCGAGAGATACATGGGGAT
					129377	129386	SSC	CDS	ycf1	CAAGGAGGGTCGAAATAAAGTGAATTGTATTTTGA	ACATCGATATGCTTTTATCTATCCT
					129851	129860	SSC	CDS	ycf1	ATTTGTCCTCTCCCAGTCGAAATAATAGAATTGGA	TGGAGTTCTAAAAGTTTTAACAGAA
					130997	131006	SSC	CDS	ycf1	AAAAATCGTGTATGACCATCGAGGGACTTTT	TCAGAACAAAGCCAAATGGATTCA
					134084	134093	IRa	IGS	trnR-ACG_rrn5	TCAAAAAATGGGGTTTTGAATAAGACGACCT	CTCGACGCCAGGATGATAAAAAG
			11	8	1943	1953	LSC	intron	trnK-UUU	TGCTTGCATTTTTCATTGCACAC	TCTGAAATGTTCATGTAGTAAGGCT
					5814	5824	LSC	intron	rps16	AAGGGTGTTTACTTGTTCTGGGA	CGTGGGAATCAACCGTTTGTATG
					8994	9004	LSC	CDS	psbI	TGGTGTCAAAATAGGATATGTGGT	GGAACCCGAAGATGAAGAGAGAA
					19735	19745	LSC	CDS	rpoC2	CTGTCTCTCCCGGAAAATGGATA	TGGGGTCGATACACAAATCACTT
					62267	62277	LSC	IGS	psaI_ycf4	GGCAATGGCAATGGCTTCTTTAT	GCAGAAGTCGCATGGTATAGCAT
					118793	118803	SSC	IGS	ccsA_ndhD	TCACATGGTTCTCACAAAGACAA	TGGTATTTACCCCGATTTCGTTCT
					123832	123842	SSC	intron	ndhA	AGACCAATGGAATTCTGTCTGCT	AGTTATTATTCAACAAAGAAAAATCCAA
					128862	128872	SSC	CDS	ycf1	AGGAGTCTCCCTTATTTTCAAAA	AGAGGATTCATATGAAAAAGACCA
			12	5	11206	11217	LSC	IGS	trnR-UCU_atpA	TGATTTGAATCAGAGAGGCTTGA	CCAAAACATTTACCGAGGAAGCA
					15517	15528	LSC	IGS	atpH_atpI	CAACTGAAGGGGGAATCGTTCTA	GAATTGGGGGTCTATGTTTACGG
					16707	16718	LSC	IGS	atpI_rps2	TTCTCGACCTGCCTACTTGAATC	TGGAATTGGTTACTAGTTGTGAACC
					67982	67993	LSC	IGS	psbE_petL	AGATGCGAGATCGAGAAATCTTCT	ACTGGACGACTAACCAATTCCTT
					69407	69418	LSC	IGS	trnW-CCA_trnP-UGG	AGCGCTTTCTTATCAGAAGAGAT	GCAGTAACGAGGGATCAATTGAG
			13	3	52501	52513	LSC	IGS	ndhK_ndhC	TGGGTTATTCGATCAAGTAAGGGA	AAAGGGGCATTGGAATGGTCTTA
					53873	53885	LSC	IGS	ndhK_ndhC	GATCCCCGTGAGTGAGCTTATAA	CGAGTCCGTATAGCCCTAACAAA
					124075	124087	SSC	intron	ndhA	TCGATTCCATTCTTTCTCTTTTTCTCT	AGAGTATGCTCCTATCCACCGAT
			19	1	116164	116182	SSC	IGS	ndhF_rpl32	AGGCGTATTCTTTCCTCGATCTT	TGTGAAAATCGAAATAAATATTATTCGA
		AAAT	16	1	4398	4413	LSC	IGS	trnK-UUU_rps16	TGTAAAAGATCCTAGCCGCACTT	AGTTCAATGTTTTGATTGCCTCGT
	D. lotus	A	10	13	6564	6573	LSC	IGS	rps16_trnQ-UUG	GTTTTAGTAAAAATTCAACTTAACTCCA	TCCAAAAAGAACTCGTTTATTCGTCT
					8004	8013	LSC	IGS	rps16_trnQ-UUG	TCCCATTCTATCCAATAGTAGACCT	TCCGTCCCAGAACGTATTTCATT
					14737	14746	LSC	IGS	atpH_atpI	TTCATGATAAGTTCCTCGCACCA	CGAAGTTCTTAGTTACTTCGACTGG
					38007	38016	LSC	IGS	psbZ_trnG-UUC	TTGAACCTATTCATCCCAGCTCC	TCTTTATTTGCATTTGGGGGACT
					65854	65863	LSC	IGS	petA_psbJ	CCGAAATGAATTTCTAGACTCACGG	ATTCCCGGCATCTCGTAGAAAAA
					73026	73035	LSC	intron	clpP	GGGTTCCTCTATCTCGCACAATA	CGTATGCAATGCACAAAAGATGC
					76822	76831	LSC	IGS	psbB_psbT	TCTTTATCCGAGAAATGATCCCA	GCTTCCATAGATTCGATCCTGGT
					110626	110635	IRb	IGS	rrn5_trnR-ACG	CTCGACGCCAGGATGATAAAAAG	TGGGGTTTTGAATAAGACGACCT
					116632	116641	SSC	IGS	rpl32_trnL-UAG	GGAAATGGAATTCTTTCGCTCTT	GGAAAATCTGAATTCCCACCTCA
					122155	122164	SSC	IGS	ndhG_ndhI	TCCGAAAGAGTCATTTTCAATTCCA	TGCTTGGTCAAAAACTACAAATCCA
					126675	126684	SSC	IGS	rps15_ycf1	CAGACCCTCTGTTTTCTTCTTTT	TGGGTATACCAGATTAAAATAACTGACA
					138974	138983	IRa	intron	trnI-GAU	GAAGGGAGGATTAGCGAAATTGC	CACCTAACAACGCATCTTCACAG
					157562	157571	IRa	IGS	rpl2_trnH-GUG	GATAATTTGATTCTTCGTC	ATTGTGAATCCACCATT
			11	7	385	395	LSC	IGS	trnH-GUG_psbA	ACTCTTCTTTTTACCCATAAGAATCT	AAGGGAGCAATAACCAACCTCTT
					4791	4801	LSC	IGS	trnK-UUU_rps16	TTTGTTCGATACACTGTTGTCAA	TGCCAATCCAACACAAGTTCTTC
					10211	10221	LSC	intron	trnG-GCC	CGAGGAAAAATAGGCATTCTCGT	TCTTCATCCATAGATCCTTTACCCA
					17489	17499	LSC	IGS	rps2_rpoC2	ATTTTCCCCACACTTACCCTCTC	CTTGGATCGTGTATCTAAGGCCA
					28577	28587	LSC	IGS	rpoB_trnC-GCA	GCGAGTCGTGCTCTATCAAAATT	AACCCCTGAAATTTTTCCACAGA
					44273	44283	LSC	IGS	psaA_ycf3	TGACTGATAGGGCCAAGAAACAA	GCTATAGCGCTTACTCCTGGTAA
					49156	49166	LSC	IGS	trnT-UGU_trnL-UAA	ACTAATGAGTTATCCCGCCGTTT	TTGGAATACTTGAACGGTCGATT
			12	3	13627	13638	LSC	intron	atpF	AGGATGAAATGCCCATTTTTCCA	GCAGCATGGTACTCTTTCTACCA
					38136	38147	LSC	IGS	psbZ_trnG-UUC	CCCCTGAATTCTTTTCGGTTGTG	CTCTTCAGGGCGATTCCAACTAT
					46361	46372	LSC	IGS	ycf3_trnS-GGA	GCGATCTAGGCATAGGTAGCAAT	AGAACAATTTGAGTAGAAAGCCCA
			14	1	78091	78104	LSC	intron	petB	GGTTTGAATCGATTCATGGGGTC	TTCTTTTTCTTTGCTTTGTGCGC
		C	10	1	38394	38403	LSC	IGS	trnG-UCC_trnfM-CAU	TTCGGTATAGTTGGCCGTGATAG	CAAATCCTGTCTCCGCAACATTT
		T	10	21	1933	1942	LSC	intron	trnK-UUU	TGCTTGCATTTTTCATTGCACAC	TCTGAAATGTTCATGTAGTAAGGCT
					7442	7451	LSC	IGS	rps16_trnQ-UUG	TCGGACACACACAGATATTGAACT	CCTAGACAAGATAGTCGGCATCC
					15486	15495	LSC	IGS	atpH_atpI	CAACTGAAGGGGGAATCGTTCTA	TTTCGATTGTTCAGTCAATCCTT
					16669	16678	LSC	IGS	atpI_rps2	TTCTCGACCTGCCTACTTGAATC	TGGAATTGGTTACTAGTTGTGAACC
					27407	27416	LSC	CDS	rpoB	CCCGCCTACACAAGCAAATTG	TCATCAGCTATGGGGTTGAATCT
					48950	48959	LSC	IGS	trnT-UGU_trnL-UAA	TCTAGTCTAGACAGAATATACATTTACA	ACTTATCTTCCATACAATTTATTATGGA
					52468	52477	LSC	IGS	ndhK_ndhC	TGGGTTATTCGATCAAGTAAGGGA	TTAGTTTATGCATGGCGAAAGGG
					56888	56897	LSC	CDS	atpB	GGAAAGGCTACATCTAGTACCGG	ATCCTACTACTTCTGGTCCTGGG
					62226	62235	LSC	IGS	psaI_ycf4	TAGTATTTCCGGCAATGGCAATG	TCGCATGGTATAGCATATTCCAGT
					67923	67932	LSC	IGS	psbE_petL	TCGAAGGGCTTTTTGTTGGAATC	CAAATCCAACAATGCATGCATCA
					68949	68958	LSC	IGS	petL_petG	GTCATTGAGATTCATGACAATTCGGA	TGCAGTTACGAATAATCCAGCCA
					69640	69649	LSC	IGS	trnP-GGG_psaJ	ACATCCTTATTTCCTCCATTAATCA	CCCCAAAAATATTCATTTATTTTGACT
					74081	74090	LSC	intron	clpP	ACGAAAGGGCTTTTTCTTCGATT	TCGTGATTTGGATTAGATCTCGA
					77911	77920	LSC	intron	petB	TGTTTATTTTGACCAAAAGACAAAGGT	ACTAAGCCCAAGAATTCCATGAGT
					80901	80910	LSC	CDS	rpoA	TGGGAGGCAATTCTAATTGGTCA	TGCATTTAGACGACAATCAACACA
					86965	86974	IRb	IGS	rps19_rpl2	TCCTTTTCTGCTTTTGTGTTAAGCT	TTCGTCGCCGTAGTAAATAGGAG
					105553	105562	IRb	intron	trnI-GAU	CACCTAACAACGCATCTTCACAG	GAAGGGAGGATTAGCGAAATTGC
					115338	115347	SSC	IGS	ndhF_rpl32	GGAACTGGAAGTGGAACAAAAGG	CCCTTTCGAAAGAGATAAGATCTGG
					118688	118697	SSC	IGS	ccsA_ndhD	TCACATGGTTCTCACAAAGACCA	TGGTATTTACCCTGATTTCGTTCT
					129667	129676	SSC	CDS	ycf1	CCCAGTCGAAATAATAGAATTGGA	AGAAGTATTTTGGAGTTCTAAAAGTT
					133901	133910	IRa	IGS	trnR-ACG_rrn5	TGGGGTTTTGAATAAGACGACCT	CTCGACGCCAGGATGATAAAAAG
			11	7	8982	8992	LSC	CDS	psbI	TGGTGTCAAAATCGGATATGTGG	GGAACCCGAAGATGAAGAGAGAA
					11183	11193	LSC	IGS	trnR-UCU_atpA	TGATTTGAATCAGAGAGGCTTGA	CCAAAACATTTACCGAGGAAGCA
					19696	19706	LSC	CDS	rpoC2	ATGCCATTGTGTCGGGATATCTT	TGGGGTCGATACACAAATCACTT
					33586	33596	LSC	IGS	trnT-GGU_psbD	AAAAAGTAAGTGGACCTGACCCA	TCGACAAATTCTTGTGGAGTCCA
					80643	80653	LSC	IGS	petD_rpoA	CGAGCTCGAATATATGGATTGTGC	TGGGCATTCTAGAAAAGCATTTTGA
					123695	123705	SSC	intron	ndhA	AGACCAATGGAATTCTGTCTGCT	AGTTATTATTCAACAAAGAAAAATCCAA
					128678	128688	SSC	CDS	ycf1	AGGAGTCTACCTTATTTTCATAATTTAA	AGAGGATTCATATGAAAAAGACCA
			12	4	59516	59527	LSC	IGS	rbcL_accD	CACAACTTTGTTTACCCATCCTGT	TGCTTTCTCCTATGTCGTGTCAA
					116855	116866	SSC	IGS	rpl32_trnL-UAG	AGAGCAGATAGAAGATCTTTAGTCA	GAAAGCGAGAGATACATGGGGAT
					117104	117115	SSC	IGS	rpl32_trnL-UAG	TGATTCATTTTTCATTTATCTGATTTCA	TAGATAGTTCTACCCCTATTCAGGG
					123939	123950	SSC	intron	ndhA	TCGATTCCATTCTTTCTCTTTTTCTCT	AGAGTATGCTCCTATCCACCGAT
			13	2	14139	14151	LSC	IGS	atpF_atpH	CAGTAGCCCAAAGAAACGAAAGA	TGACTTTATGTAGAAATAGGAAAAGAA
					130817	130829	SSC	CDS	ycf1	TCCAATGGTACTTCTTCTTCGCT	TCAATGGAATCATAACTGATCCT
			15	1	61472	61486	LSC	IGS	accD_psaI	ACTGATTAGTAATCGGGAAGCCT	AGATGAAATTCGTTTTCGTTGCCT
			17	1	116065	116081	SSC	IGS	ndhF_rpl32	AGGCGTATTCTTTCCTCGATCTT	TGTGAAAATCGAAATAAATATTATTCGA
	D. 'Jinzaoshi'	A	10	5	14586	14595	LSC	IGS	atpH_atpI	TTCATGATAAGTTCCTCGCACCA	CGAAGTTCTTAGTTACTTCGACTGG
					46270	46279	LSC	IGS	ycf3_trnS-GGA	TATCCGCGATCTAGGCATAGGTA	AGAACAATTTGAGTAGAAAGCCCA
					49074	49083	LSC	IGS	trnT-UGU_trnL-UAA	GGTTATCCCTCCGTTTTCATTCG	AATTTGGAATACTTGAACGGTCGA
					110628	110637	IRb	IGS	rrn5_trnR-ACG	CTCGACGCCAGGATGATAAAAAG	TGGGGTTTTGAATAAGACGACCT
					138671	138680	IRa	intron	trnI-GAU	GAAGGGAGGATTAGCGAAATTGC	CACCTAACAACGCATCTTCACAG
			11	4	9231	9241	LSC	IGS	trnS-GCU_trnG-GCC	CTCAGCCATCTCTCCCAATTTCA	TGGATCTTTTCATCCCTTACTTT
					10070	10080	LSC	intron	trnG-GCC	CGAGGAAAAATAGGCATTCTCGT	ATGTTTCGCAATTTCATAATCCA
					13498	13508	LSC	intron	atpF	AGGATGAAATGCCCATTTTTCCA	GCAGCATGGTACTCTTTCTACCA
					59428	59438	LSC	IGS	rbcL_accD	CACAACTTTGTTTACCCATCCTGT	TGCTTTCTCCTATGTCGTGTCAA
			12	3	382	393	LSC	IGS	trnH-GUG_psbA	ACAATACTCAATCATGAACCAACCT	ACCAACTTATTGCTCCCTTACTT
					34089	34100	LSC	IGS	trnT-GGU_psbD	GCAAAAGGAACATAACAAAGAAGACA	TGGATCTTGTTCGTGATCTTGAGA
					44181	44192	LSC	IGS	psaA_ycf3	TGACTGATAGGGCCAAGAAACAA	GCTATAGCGCTTACTCCTGGTAA
			13	3	76805	76817	LSC	IGS	psbB_psbT	TCTTTATCCGAGAAATGATCCCA	GCTTCCATAGATTCGATCCTGGT
					85319	85331	LSC	intron	rpl16	TGGATCCAGATAATGCGAAGTGA	TGCTATGCTTAGTGTGTGACTCG
					157256	157268	IRa	IGS	rpl2_trnH-GUG	ATTTGATTCTTCGTCGCC	ATTCGCGGGTTCAATTC
			14	2	17356	17369	LSC	IGS	rps2_rpoC2	ATTTTCCCCACACTTACCCTCTC	CTTGGATCGTGTATCTAAGGCCA
					78077	78090	LSC	intron	petB	GGTTTGAATCGATTCATGGGGTC	TTCTTTTTCTTTGCTTTGTGCGC
			15	2	28452	28466	LSC	IGS	rpoB_trnC-GCA	GCGAGTCGTGCTCTATCAAAATT	AACCCCTGAAATTTTTCCACAGA
					37999	38013	LSC	IGS	psbZ_trnG-UUC	CCCCTGAATTCTTTTCGGTTGTG	CAGAGACTCTCTTCAGGGCAATT
			18	1	4775	4792	LSC	IGS	trnK-UUU_rps16	TTTGTTCGATACACTGTTGTCAA	TGCCAATCCAACACAAGTTCTTC
		T	10	12	11054	11063	LSC	IGS	trnR-UCU_atpA	GGTTCAAATCCTATTGGACGCAA	GTGCAGGAACAAGCATAAAGAAA
					13198	13207	LSC	intron	atpF	CGATTCATTTGGCTCTCACACTC	ACCATAGAAAAGAGGATAGGCTCA
					27283	27292	LSC	CDS	rpoB	CCCGCCTACACAAGCAAATTG	TCATCAGCTATGGGTTTGAATCT
					68905	68914	LSC	IGS	petL_petG	TCATTGAGATTCATGACAATTCGGA	TGCAGTTACGAATAATCCAGCCA
					69281	69290	LSC	IGS	trnW-CCA_trnP-UGG	AGCGCTTTCTTATCAGAAGAGAT	GCAGTAACGAGGGATCAATTGAG
					69597	69606	LSC	IGS	trnP-GGG_psaJ	ACATCCTTATTTCCTCCATTAATCA	CCCCAAAAATATTCATTTATTTTGACT
					80893	80902	LSC	CDS	rpoA	TGGGAGGCAATTCTAATTGGTCA	TGCATTTAGACGACAATCAACACA
					82809	82818	LSC	IGS	infA_rps8	TGGAGGAGGAACGAGATTAGACA	AATCGGCGGAGAAATTTTGTGTT
					105555	105564	IRb	intron	trnI-GAU	CACCTAACAACGCATCTTCACAG	GAAGGGAGGATTAGCGAAATTGC
					128896	128905	SSC	CDS	ycf1	GTCGAAATAAAGTGAATTGTATTTTGA	ACATCGATATGCTTTTATCTATCCT
					130516	130525	SSC	CDS	ycf1	TGTATGACCATCGAGGGACTTTT	TCCTCTTTATTTTCAGAACAAATCCA
					133598	133607	IRa	IGS	trnR-ACG_rrn5	TGGGGTTTTGAATAAGACGACCT	CTCGACGCCAGGATGATAAAAAG
			11	10	5787	5797	LSC	intron	rps16	GTTTGCTTGTTCTGGGATCCTTT	CGTGGGAATCAACCGTTTGTATG
					7289	7299	LSC	IGS	rps16_trnQ-UUG	TCGGACACACACAGATATTGAACT	CCTAGACAAGATAGTCGGCATCC
					8835	8845	LSC	CDS	psbI	TGGTGTCAAAATAGGATATGTGGT	GGAACCCGAAGATGAAGAGAGAA
					19566	19576	LSC	CDS	rpoC2	ATGCCATTGTGTCGGGATATCTT	TATCATTGGGGTCGATACGCAAA
					48630	48640	LSC	IGS	trnT-UGU_trnL-UAA	AGCGATACGATAGAGTACGATAT	TGATATGGACTAAAATATCGAAGTGT
					50993	51003	LSC	IGS	trnF-GAA_ndhJ	TGCAGAATTCGTTTGGTTTATCCT	TGGTATGAATGGGCTAACAACAA
					67857	67867	LSC	IGS	psbE_petL	TCGAAGGGCTTTTTGTTGGAATC	ACTGATCTTACTTGTTACTGGACGA
					77897	77907	LSC	intron	petB	AGATTTTTCTTCTTTCAAACCCTT	ACTAAGCCCAAGAATTCCATGAGT
					123646	123656	SSC	intron	ndhA	TCGATTCCATTCTTTCTCTTTTTCTCT	CCAGAGTATGCTCCTATCTACCG
					128381	128391	SSC	CDS	ycf1	AGGAGTCGCCCTTATTTTCAAAA	AGAGGATTCATATGAAAAAGACCA
			12	3	52397	52408	LSC	IGS	ndhK_ndhC	TGGGTTATTCGATCAAGTAAGGGA	AAAGGGGCATTGGAATGGTCTTA
					63526	63537	LSC	IGS	ycf4_cemA	TGTGCTCCTTAATGACCAAACAA	CACTGACTGTCCATAAGTCAGGA
					118387	118398	SSC	IGS	ccsA_ndhD	TCACATGGTTCTCACAAAGACCA	TGGTATTTACCCTGATTTCGTTCT
			13	3	53766	53778	LSC	IGS	ndhC_trnV-UAC	GATCCCCGTGAGTGAGCTTATAA	CGAGTCCGTATAGCCCTAACAAA
					66244	66256	LSC	IGS	petA_psbJ	TGATCCCGTTCGTCAAAGATTCT	TTTTTGTTTGTCCACCTTTTTGA
					86964	86976	IRb	IGS	rps19_rpl2	TGAACGTGTCACAGCTTACTCC	TTCGTCGCCGTAGTAAATAGGAG
			14	1	123395	123408	SSC	intron	ndhA	AGACCAATGGAATTCTGTCTGCT	TCATGATTCATGAACTAATGTAATGTCT
			15	2	15343	15357	LSC	IGS	atpH_atpI	AAAATCAACTGAAGGGGGAATCG	GGTCTATGTTTACGGCGTGTGAT
					54827	54841	LSC	IGS	trnM-CAU_atpE	GGGAGTCATTGGTTCAAATCCAA	GCGGGATCAGATTTTAATGCAAC
		(AAAT)4	16	1	4371	4386	LSC	IGS	trnK-UUU_rps16	TGTAAAAGATCCTAGCCGCACTT	AGTTCAATGTTTTGATTGCCTCGT
	D. oleifera	A	10	14	5584	5593	LSC	intron	rps16	GAATTACAACGGCAAATGGGTCT	TCCAACTTGAGTTATGAGTACGA
					6556	6565	LSC	IGS	rps16_trnQ-UUG	GTTTTAGTAAAAATTCAACTTAACTCCA	TGCAGATATCCAAAAAGAACTCGT
					10210	10219	LSC	intron	trnG-GCC	CGAGGAAAAATAGGCATTCTCGT	TCTTCATCCATAGATCCTTTACCCA
					14741	14750	LSC	IGS	atpH_atpI	TTCATGATAAGTTCCTCGCACCA	CGAAGTTCTTAGTTACTTCGACTGG
					32601	32610	LSC	IGS	trnE-UUC_trnT-GGU	GCTTCGTTATTCATTCTAATCCCCA	CGGACAAATTACTCCCTGAAGGA
					38180	38189	LSC	IGS	psbZ_trnG-UUC	CCCCTGAATTCTTTTCGGTTGTG	CTCTTCAGGGCGATTCCAACTAT
					44321	44330	LSC	IGS	psaA_ycf3	TGACTGATAGGGCCAAGAAACAA	GCTATAGCGCTTACTCCTGGTAA
					46408	46417	LSC	IGS	ycf3_trnS-GGA	TATCCGCGATCTAGGCATAGGTA	AGAACAATTTGAGTAGAAAGCCCA
					66576	66585	LSC	IGS	petA_psbJ	TCAGAAAAAGAGATCCGTTTTGTCA	GTAAGAACTCAACGGGATTCCCT
					73463	73472	LSC	intron	clpP	CGCACTCTTTCATACCATAGAGC	TTAGCTTATCTATCGGGAGTCCC
					74188	74197	LSC	intron	clpP	ACGAAAGGGCTTTTTCTTCGATT	TCGTGATTTGGATTAGATCTCGA
					76911	76920	LSC	IGS	psbB_psbT	TCTTTATCCGAGAAATGATCCCA	GCTTCCATAGATTCGATCCTGGT
					110703	110712	IRb	IGS	rrn5_trnR-ACG	CTCGACGCCAGGATGATAAAAAG	TGGGGTTTTGAATAAGACGACCT
					157724	157733	IRa	IGS	rpl2_trnH-GUG	ATTTGATTCTTCGTCGCC	ATTGTGAATCCACCATT
			11	5	390	400	LSC	IGS	trnH-GUG_psbA	TCATGAAACAACCTATAAAAATACTCT	TCAAGAGGGCATTATTGTTCCTT
					4788	4798	LSC	IGS	trnK-UUU_rps16	TTTGTTCGATACACTGTTGTCAA	TGCCAATCCAACACAAGTTCTTC
					17507	17517	LSC	IGS	rps2_rpoC2	ATTTTCCCCACACTTACCCTCTC	CTTGGATCGTGTATCTAAGGCCA
					28601	28611	LSC	IGS	rpoB_trnC-GCA	GCGAGTCGTGCTCTATCAAAATT	AACCCCTGAAATTTTTCCACAGA
					85412	85422	LSC	intron	rpl16	TGGATCCAGATAATGCGAAGTGA	TGCTATGCTTAGTGTGTGACTCG
			12	1	9371	9382	LSC	IGS	trnS-GCU_trnG-GCC	CTCAGCCATCTCTCCCAATTTCA	TGGAATTGCTGATAAAAGTTGTACA
			13	1	7928	7940	LSC	IGS	rps16_trnQ-UUG	ACTCGATTCGGTTCAAGTTTGTG	ACAACTTTCTGTTTAAAGGTCCACT
		T	10	23	5794	5803	LSC	intron	rps16	AAGGGTGTTTACTTGTTCTGGGA	TGGGAATCAACCGTTTGTCTGAT
					6839	6848	LSC	IGS	rps16_trnQ-UUG	AGGGAGGTTTCTATTTCGTTTGGA	AGCATAAGGACTTAAATCTTCCCT
					12763	12772	LSC	IGS	atpA_atpF	GGCTCGAATGGTTACCATGAGTA	ACATTTACGTACCATCAGTGCCA
					16687	16696	LSC	IGS	atpI_rps2	TCTCAACCTGCCTACTTGAATCG	TGGAATTGGTTACTAGTTGTGAACC
					27431	27440	LSC	CDS	rpoB	CCCGCCTACACAAGCAAATTG	TCATCAGCTATGGGTTTGAATCT
					33611	33620	LSC	IGS	trnT-GGU_psbD	AAAAAGTAAGTGGACCTGACCCA	TCGACAAATTCTTGTGGAGTCCA
					53864	53873	LSC	IGS	ndhC_trnV-UAC	GATCCCCGTGAGTGAGCTTATAA	CGAGTCCGTATAGCCCTAACAAA
					54948	54957	LSC	IGS	trnM-CAU_atpE	ACTTATTAGACACCAGAGTCAATGG	CAATCAAATCCAATCAAGCGGGA
					56913	56922	LSC	CDS	atpB	GGAAAGGCTACATCTAGTACCGG	ATCCTACTACTTCTGGTCCTGGG
					62247	62256	LSC	IGS	psaI_ycf4	TAGTATTTCCGGCAATGGCAATG	TCGCATGGTATAGCATATTCCAGT
					67959	67968	LSC	IGS	psbE_petL	AGATGCGAGATCGAGAAATCTTCT	ACTGGACGACTAACCAATTCCTT
					69006	69015	LSC	IGS	petL_petG	TCATTGAGATTCATGACAATTCGGA	TGCAGTTACGAATAATCCAGCCA
					69696	69705	LSC	IGS	trnP-GGG_psaJ	ACATCCTTATTTCCTCCATTAATCA	CCCCAAAAATATTCATTTATTTTGACT
					78000	78009	LSC	intron	petB	TGCAGCCGGATTCAAAAAGATTT	TCTATGACTCGATAAAATGACCAA
					80983	80992	LSC	CDS	rpoA	TGGGAGGCAATTCTAATTGGTCA	TGCATTTAGACGACAATCAACACA
					82327	82336	LSC	IGS	rps11_rpl36	TCCATTTCCTTTCAAAACAGATCT	TGTTCCAACCCGAGACATAAACA
					82901	82910	LSC	IGS	infA_rps8	TGGAGGAGGAACGAGATTAGACA	AATCGGCGGAGAAATTTTGTGTT
					116127	116136	SSC	IGS	ndhF_rpl32	AGGCGTATTCTTTCCTCGATCTT	TGTGAAAATCGAAATAAATCTTATTCGA
					116935	116944	SSC	IGS	rpl32_trnL-UAG	AAGAGCAGATAGAAGATCTTTAGTT	GAAAGCGAGAGATACATGGGGAT
					129356	129365	SSC	CDS	ycf1	GTCGAAATAAAGTGAATTGTATTTTGA	ACATCGATATGCTTTTATCTATCCT
					129830	129839	SSC	CDS	ycf1	CCCAGTCGAAATAATAGAATTGGA	GGAAGTATTTTGGAGTTCTAAAAGT
					130976	130985	SSC	CDS	ycf1	TGTATGACCATCGAGGGACTTTT	TCAGAACAAAGCCAAATGGATTCA
					134064	134073	IRa	IGS	trnR-ACG_rrn5	TGGGGTTTTGAATAAGACGACCT	CTCGACGCCAGGATGATAAAAAG
			11	8	7430	7440	LSC	IGS	rps16_trnQ-UUG	TCGGACACACACAGATATTGAACT	CCTAGACAAGATAGTCGGCATCC
					8976	8986	LSC	CDS	psbI	TGGTGTCAAAATAGGATATGTGGT	GGAACCCGAAGATGAAGAGAGAA
					11193	11203	LSC	IGS	trnR-UCU_atpA	TGATTTGAATCAGAGAGGCTTGA	CCAAAACATTTACCGAGGAAGCA
					15498	15508	LSC	IGS	atpH_atpI	AATCAACTGAAGGGGGAATCGTT	GAATTGGGGGTCTATGTTTACGG
					19714	19724	LSC	CDS	rpoC2	ATGCCATTGTGTCGGGATATCTT	TGGGGTCGATACACAAATCACTT
					118765	118775	SSC	IGS	ccsA_ndhD	TCACATGGTTCTCACAAAGACCA	TGGTATTTACCCCGATTTCGTTCT
					128841	128851	SSC	CDS	ycf1	TCGGAGTCTCCCTTATTTTCAAA	AGAGGATTCATATGAAAAAGACCA
			12	2	52495	52506	LSC	IGS	ndhK_ndhC	TGGGTTATTCGATCAAGTAAGGGA	AAAGGGGCATTGGAATGGTCTTA
					124054	124065	SSC	intron	ndhA	TCGATTCCATTCTTTCTCTTTTTCTCT	AGAGTATGCTCCTATCCACCGAT
			13	1	123804	123816	SSC	intron	ndhA	AGACCAATGGAATTCTGTCTGCT	AGTTATTATTCAACAAAGAAAAATCCAA
		(AAAT)4	16	1	4378	4393	LSC	IGS	trnK-UUU_rps16	TGTAAAAGATCCTAGCCGCACTT	AGTTCAATGTTTTGATTGCCTCGT
	D. glaucifolia	A	10	14	4797	4806	LSC	IGS	trnK-UUU_rps16	TTTGTTCGATACACTGTTGTCAA	TGCCAATCCAACACAAGTTCTTC
					6569	6578	LSC	IGS	rps16_trnQ-UUG	GTTTTAGTAAAAATTCAACTTAACTCCA	TCCAAAAAGAACTCGTTTATTCGTCT
					9380	9389	LSC	IGS	trnS-GCU_trnG-GCC	TTTAGTCCACTCAGCCATCTCTC	TGGAATTGCTGATAAAAGTTGTACA
					14745	14754	LSC	IGS	atpH_atpI	CGGCAGAAATCAGTGGATTCATG	CGAAGTTCTTAGTTACTTCGACTGG
					38035	38044	LSC	IGS	psbZ_trnG-UUC	TTGAACCTATTCATCCCAGCTCC	TCTTTATTTGCATTTGGGGGACT
					44308	44317	LSC	IGS	psaA_ycf3	TGACTGATAGGGCCAAGAAACAA	GCTATAGCGCTTACTCCTGGTAA
					65873	65882	LSC	IGS	petA_psbJ	CCGAAATGAATTTCTAGACTCACGG	ATTCCCGGCATCTCGTAGAAAAA
					73045	73054	LSC	intron	clpP	GGGTTCCTCTATCTCGCACAATA	CGTATGCAATGCACAAAAGATGC
					76841	76850	LSC	IGS	psbB_psbT	TCTTTATCCGAGAAATGATCCCA	GCTTCCATAGATTCGATCCTGGT
					110645	110654	IRb	IGS	rrn5_trnR-ACG	CTCGACGCCAGGATGATAAAAAG	TGGGGTTTTGAATAAGACGACCT
					116644	116653	SSC	IGS	rpl32_trnL-UAG	AGGAAATGGAATTCTTTTCGCTCT	AATCTGAATTCCCACCTCAGAAA
					122168	122177	SSC	IGS	ndhG_ndhI	TCCGAAAGAGTCATTTTCAATTCCA	TGCTTGGTCAAAAACTACAAATCCA
					138987	138996	IRa	intron	trnI-GAU	GAAGGGAGGATTAGCGAAATTGC	CACCTAACAACGCATCTTCACAG
					157575	157584	IRa	IGS	rpl2_trnH-GUG	GATAATTTGATTCTTCGTC	ATTGTGAATCCACCATT
			11	8	385	395	LSC	IGS	trnH-GUG_psbA	ACAATACTCAATCATGAACCAACCT	GCATTATTGCTCCCTTACTTTCA
					8009	8019	LSC	IGS	rps16_trnQ-UUG	TCCCATTCTATCCAATAGTAGACCT	TCCGTCCCAGAACGTATTTCATT
					10218	10228	LSC	intron	trnG-GCC	CGAGGAAAAATAGGCATTCTCGT	TCTTCATCCATAGATCCTTTACCCA
					17497	17507	LSC	IGS	rps2_rpoC2	ATTTTCCCCACACTTACCCTCTC	CTTGGATCGTGTATCTAAGGCCA
					28585	28595	LSC	IGS	rpoB_trnC-GCA	GCGAGTCGTGCTCTATCAAAATT	AACCCCTGAAATTTTTCCACAGA
					38164	38174	LSC	IGS	psbZ_trnG-UUC	CCCCTGAATTCTTTTCGGTTGTG	CTCTTCAGGGCGATTCCAACTAT
					49190	49200	LSC	IGS	trnT-UGU_trnL-UAA	ACTAATGAGTTATCCCGCCGTTT	TTGGAATACTTGAACGGTCGATT
					126687	126697	SSC	IGS	rps15_ycf1	CAGACCCTCTGTTTTCTTCTTTT	TGGGTATACCAGATTAAAATAACTGACA
			12	2	13635	13646	LSC	intron	atpF	AGGATGAAATGCCCATTTTTCCA	GCAGCATGGTACTCTTTCTACCA
					46395	46406	LSC	IGS	ycf3_trnS-GGA	GCGATCTAGGCATAGGTAGCAAT	AGAACAATTTGAGTAGAAAGCCCA
			14	1	78110	78123	LSC	intron	petB	GGTTTGAATCGATTCATGGGGTC	TTCTTTTTCTTTGCTTTGTGCGC
		G	10	1	57488	57497	LSC	IGS	atpB_rbcL	TCACTGTCAAGAGGGAATTTCTT	AGACCATGGTATTTGATTCGCCA
		T	10	21	1939	1948	LSC	intron	trnK-UUU	TGCTTGCATTTTTCATTGCACAC	TCTGAAATGTTCATGTAGTAAGGCT
					7447	7456	LSC	IGS	rps16_trnQ-UUG	TCGGACACACACAGATATTGAACT	CCTAGACAAGATAGTCGGCATCC
					15494	15503	LSC	IGS	atpH_atpI	CAACTGAAGGGGGAATCGTTCTA	TTTCGATTGTTCAGTCAATCCTT
					16677	16686	LSC	IGS	atpI_rps2	TTCTCGACCTGCCTACTTGAATC	TGGAATTGGTTACTAGTTGTGAACC
					27415	27424	LSC	CDS	rpoB	CCCGCCTACACAAGCAAATTG	TCATCAGCTATGGGGTTGAATCT
					48984	48993	LSC	IGS	trnT-UGU_trnL-UAA	TCTAGTCTAGACAGAATATACATTTACA	ACTTATCTTCCATACAATTTATTATGGA
					52502	52511	LSC	IGS	ndhK_ndhC	TGGGTTATTCGATCAAGTAAGGGA	AAAGGGGCATTGGAATGGTCTTA
					53243	53252	LSC	IGS	ndhC_trnV-UAC	AGGATTCTCTCTAACGAAAAGCA	AAAAGAGACAAAAAGACCGCCTC
					56905	56914	LSC	CDS	atpB	GGAAAGGCTACATCTAGTACCGG	ATCCTACTACTTCTGGTCCTGGG
					62244	62253	LSC	IGS	psaI_ycf4	TAGTATTTCCGGCAATGGCAATG	TCGCATGGTATAGCATATTCCAGT
					67942	67951	LSC	IGS	psbE_petL	TCGAAGGGCTTTTTGTTGGAATC	CAAATCCAACAATGCATGCATCA
					68968	68977	LSC	IGS	petL_petG	GTCATTGAGATTCATGACAATTCGGA	TGCAGTTACGAATAATCCAGCCA
					69659	69668	LSC	IGS	trnP-GGG_psaJ	ACATCCTTATTTCCTCCATTAATCA	CCCCAAAAATATTCATTTATTTTGACT
					74100	74109	LSC	intron	clpP	ACGAAAGGGCTTTTTCTTCGATT	TCGTGATTTGGATTAGATCTCGA
					77930	77939	LSC	intron	petB	TGTTTATTTTGACCAAAAGACAAAGGT	ACTAAGCCCAAGAATTCCATGAGT
					80920	80929	LSC	CDS	rpoA	TGGGAGGCAATTCTAATTGGTCA	TGCATTTAGACGACAATCAACACA
					86984	86993	IRb	IGS	rps19_rpl2	TCCTTTTCTGCTTTTGTGTTAAGCT	TTCGTCGCCGTAGTAAATAGGAG
					105572	105581	IRb	intron	trnI-GAU	CACCTAACAACGCATCTTCACAG	GAAGGGAGGATTAGCGAAATTGC
					123708	123717	SSC	intron	ndhA	AGACCAATGGAATTCTGTCTGCT	AGTTATTATTCAACAAAGAAAAATCCAA
					129680	129689	SSC	CDS	ycf1	CCCAGTCGAAATAATAGAATTGGA	AGAAGTATTTTGGAGTTCTAAAAGTT
					133914	133923	IRa	IGS	trnR-ACG_rrn5	TGGGGTTTTGAATAAGACGACCT	CTCGACGCCAGGATGATAAAAAG
			11	6	8988	8998	LSC	CDS	psbI	TGGTGTCAAAATCGGATATGTGG	GGAACCCGAAGATGAAGAGAGAA
					19704	19714	LSC	CDS	rpoC2	ATGCCATTGTGTCGGGATATCTT	TGGGGTCGATACACAAATCACTT
					33614	33624	LSC	IGS	trnT-GGU_psbD	AAAAAGTAAGTGGACCTGACCCA	TCGACAAATTCTTGTGGAGTCCA
					80662	80672	LSC	IGS	petD_rpoA	CGAGCTCGAATATATGGATTGTGC	TGGGCATTCTAGAAAAGCATTTTGA
					118700	118710	SSC	IGS	ccsA_ndhD	TCACATGGTTCTCACAAAGACCA	TGGTATTTACCCTGATTTCGTTCT
					128691	128701	SSC	CDS	ycf1	AGGAGTCTCCCTTATTTTCATAAT	AGAGGATTCATATGAAAAAGACCA
			12	6	11190	11201	LSC	IGS	trnR-UCU_atpA	TGATTTGAATCAGAGAGGCTTGA	CCAAAACATTTACCGAGGAAGCA
					59534	59545	LSC	IGS	rbcL_accD	CACAACTTTGTTTACCCATCCTGT	TGCTTTCTCCTATGTCGTGTCAA
					116081	116092	SSC	IGS	ndhF_rpl32	AGGCGTATTCTTTCCTCGATCTT	TGTGAAAATCGAAATAAATATTATTCGA
					116867	116878	SSC	IGS	rpl32_trnL-UAG	AGAGCAGATAGAAGATCTTTAGTCA	GAAAGCGAGAGATACATGGGGAT
					117116	117127	SSC	IGS	rpl32_trnL-UAG	TGATTCATTTTTCATTTATCTGATTTCA	TAGATAGTTCTACCCCTATTCAGGG
					123951	123962	SSC	intron	ndhA	TCGATTCCATTCTTTCTCTTTTTCTCT	AGAGTATGCTCCTATCCACCGAT
			13	2	14147	14159	LSC	IGS	atpF_atpH	CAGTAGCCCAAAGAAACGAAAGA	TGACTTTATGTAGAAATAGGAAAAGAA
					130830	130842	SSC	CDS	ycf1	TCCAATGGTACTTCTTCTTCGCT	TCAATGGAATCATAACTGATCCT
			15	1	61490	61504	LSC	IGS	accD_psaI	ACTGATTAGTAATCGGGAAGCCT	AGATGAAATTCGTTTTCGTTGCCT
