# Supplementary material for: Five Complete Chloroplast Genome Sequences from Diospyros: Genome Organization and Comparative Analysis
Source: PLoS One. 2016 Jul 21;11(7):e0159566. doi: 10.1371/journal.pone.0159566 (PMC4956199; doi:10.1371/journal.pone.0159566)
Supplement: S6 Table — (XLSX) [file pone.0159566.s006.xlsx]

## Sheet: Sheet1
	S6 Table. Accession numbers of the chloroplast genome sequences used in this study
	Taxon	Order	Family	GenBank Accession Number
1	Ardisia polysticta	Ericales	Primulaceae	NC_021121
2	Camellia yunnanesis	Ericales	Theaceae	NC_022463
3	Vaccinium macrocarpon	Ericales	Ericaceae	NC_019616
4	Actinidia chinensis	Ericales	Actinidiaceae	KP297242
5	Helianthus annuus	Asterales	Asteraceae	NC_007977
6	Trachelium caeruleum	Asterales	Campanulaceae	NC_010442
7	Daucus carota	Apiales	Apiaceae	NC_008325
8	Panax ginseng	Apiales	Araliaceae	NC_006290
9	Salvia miltiorrhiza	Lamiales	Lamiaceae	NC_020431
10	Boea hygrometrica	Lamiales	Gesneriaceae	NC_016468
11	Olea europaea	Lamiales	Oleaceae	NC_013707
12	Sesamum indicum	Lamiales	Pedaliaceae	NC_016433
13	Asclepias nivea	Gentianales	Apocynaceae	NC_022431
14	Coffea arabica	Gentianales	Rubiaceae	NC_008535
15	Ipomoea purpurea	Solanales	Convolvulaceae	NC_009808
16	Nicotiana tabacum	Solanales	Solanaceae	NC_001879
17	Spinacia oleracea	Caryophyllales	Amaranthaceae	NC_002202
18	Silene noctiflora	Caryophyllales	Caryophyllaceae	NC_016728
